# Supplementary material for: Genetic differentiation of spring-spawning and fall-spawning male Atlantic sturgeon in the James River, Virginia
Source: PLoS One. 2017 Jul 7;12(7):e0179661. doi: 10.1371/journal.pone.0179661 (PMC5501429; doi:10.1371/journal.pone.0179661)
Supplement: S1 Table — (TXT) [file pone.0179661.s001.txt]

ID	Aox23 A1	Aox23 A2	AoxD44 A1	AoxD44 A2	AoxD170 A1	AoxD170 A2	AoxD188 A1	AoxD188 A2	Aox45 A1	Aox45 A2	LS-54 A1	LS-54 A2	AoxD165 A1	AoxD165 A2	LS-68 A1	LS-68 A2	LS-19 A1	LS-19 A2	AoxD241 A1	AoxD241 A2	Aox12 A1	Aox12 A2
Aox-02402	118	118	140	168	152	152	313	333	121	127	185	185	198	214	151	163	131	131	210	226	187	189
Aox-02404	97	97	124	140	140	156	325	341	115	145	185	185	198	202	151	171	131	146	202	230	179	183
Aox-02405	118	118	152	172	148	156	269	345	121	145	185	185	198	202	147	151	131	146	238	270	183	187
Aox-02406	97	118	124	140	144	152	269	309	121	139	185	185	190	198	139	159	131	131	198	242	183	195
Aox-02407	100	115	124	156	140	160	305	341	139	139	185	185	194	198	147	151	131	146	226	242	173	179
Aox-02408	97	97	160	168	144	144	285	309	127	142	185	185	202	218	155	163	131	149	214	246	179	189
Aox-02409	94	97	140	156	132	140	305	309	112	130	185	185	198	202	151	167	131	146	202	214	177	195
Aox-02410	100	115	152	156	140	156	269	325	121	127	185	185	198	198	147	147	131	146	226	270	177	183
Aox-02411	100	118	164	180	140	148	269	329	121	127	165	185	202	210	147	171	131	131	198	214	183	189
Aox-02412	118	118	124	180	140	160	269	345	121	136	185	185	190	210	151	163	131	131	198	238	183	187
Aox-02413	94	97	156	156	140	140	285	309	127	130	185	185	198	226	151	155	131	146	234	246	187	187
Aox-02414	100	103	164	168	156	156	309	345	121	145	185	185	190	198	151	155	146	146	194	226	187	195
Aox-02415	97	100	152	176	144	156	313	325	124	148	185	189	198	218	143	147	146	146	198	270	177	183
Aox-02416	97	118	140	152	140	144	285	309	115	130	185	185	198	202	139	171	131	146	198	230	183	183
Aox-02417	97	97	124	140	140	140	285	341	136	136	185	185	198	202	147	159	146	164	202	230	183	183
Aox-02418	94	118	160	160	140	156	285	325	124	148	185	185	190	214	147	151	146	146	230	238	183	187
Aox-02419	97	115	140	140	152	152	269	285	115	124	185	189	214	214	151	159	131	146	226	230	177	179
Aox-02420	97	103	140	168	140	156	325	345	124	136	185	185	198	218	139	147	131	131	226	270	179	187
Aox-02421	118	118	140	180	140	152	313	313	112	136	185	185	198	214	147	147	131	131	202	210	187	187
Aox-02422	118	118	140	140	140	152	269	313	112	139	185	185	194	198	151	163	131	131	202	214	179	187
Aox-02423	97	97	172	180	140	156	269	309	112	121	185	185	198	214	147	163	131	131	202	210	187	195
Aox-02424	97	118	140	172	140	148	285	313	127	139	185	185	194	214	147	147	131	149	202	202	179	187
Aox-02425	118	118	124	168	132	152	305	313	121	136	185	185	198	214	147	167	131	131	202	210	183	187
Aox-02426	118	118	172	180	140	152	313	313	112	136	185	185	198	210	163	163	131	131	198	214	183	195
Aox-02427	97	100	140	140	136	156	333	345	112	139	185	185	190	214	151	155	131	146	202	246	183	187
Aox-02428	97	118	164	180	140	160	269	305	118	124	185	185	198	198	131	131	125	149	214	226	177	187
Aox-02429	94	118	140	160	140	152	285	285	115	124	185	185	190	214	151	171	131	131	230	238	183	187
Aox-02430	97	97	124	152	144	160	293	305	127	145	185	185	206	214	159	167	149	164	202	206	183	187
Aox-02431	112	118	140	172	144	160	317	345	127	136	185	185	202	218	159	163	131	149	242	254	187	195
Aox-02432	97	118	124	152	132	140	269	313	127	136	185	185	198	198	151	151	131	149	198	226	185	185
Aox-02433	97	118	180	184	140	140	269	325	127	136	185	189	202	210	143	147	131	131	198	214	163	183
Aox-02434	97	100	124	180	140	140	269	285	121	139	185	185	194	210	147	155	131	146	198	202	173	183
Aox-02435	94	97	124	168	156	156	285	345	121	130	185	185	214	226	155	155	146	149	202	246	177	185
Aox-02436	97	118	168	176	152	152	309	313	133	136	185	185	198	210	147	147	131	131	198	214	183	187
Aox-02437	100	118	140	152	144	148	285	309	121	133	185	185	198	202	147	151	131	149	214	242	187	187
Aox-02438	97	103	140	140	136	148	305	341	136	145	165	185	198	198	147	151	131	131	190	270	195	205
Aox-02439	100	118	140	152	144	156	269	313	121	124	185	185	198	198	147	147	131	146	238	270	183	191
Aox-02440	100	118	152	172	144	156	309	313	124	127	185	185	198	214	139	163	131	146	198	202	191	195
Aox-02441	97	97	140	140	140	160	309	345	136	136	165	185	198	198	143	147	131	131	202	230	179	179
Aox-02442	100	118	124	172	132	160	305	317	121	127	185	185	214	218	163	167	131	149	202	254	183	195
Aox-02443	97	118	176	180	140	152	269	309	121	133	185	185	190	210	147	151	131	131	198	238	183	187
Aox-02444	97	97	140	160	152	156	285	325	115	148	185	185	198	214	151	155	131	131	202	230	179	187
Aox-02445	94	97	140	176	156	156	325	325	121	148	185	185	202	214	151	151	131	146	202	214	187	195
Aox-02446	97	130	160	186	136	152	305	313	121	121	185	185	198	198	139	151	131	146	198	254	179	187
Aox-02447	97	118	172	180	140	152	313	313	112	136	185	185	198	198	163	163	131	131	210	214	183	195
Aox-02448	100	118	156	168	140	140	269	341	136	139	185	185	190	198	155	163	131	146	210	226	173	183
Aox-02449	100	115	152	156	152	156	269	309	121	124	185	185	198	198	147	163	131	146	226	270	177	191
Aox-02450	97	118	152	156	144	152	309	309	130	133	185	185	198	202	151	159	131	149	198	214	183	187
Aox-02451	97	103	140	164	152	156	305	317	112	139	185	185	190	210	131	151	131	146	238	246	199	205
Aox-02452	118	118	124	140	144	156	309	313	121	124	185	185	198	214	151	163	131	131	202	214	183	187
Aox-02453	94	100	140	152	140	144	285	313	121	136	185	185	198	202	139	147	146	146	198	242	183	183
Aox-02454	100	118	124	168	132	160	305	317	121	127	185	185	214	214	163	167	131	149	202	214	183	195
Aox-02455	97	118	124	194	132	160	305	305	136	145	185	185	198	202	151	159	131	164	202	230	183	183
Aox-02456	97	118	140	168	140	140	269	313	112	121	185	185	198	214	147	163	131	131	202	210	183	195
Aox-02457	112	118	140	168	132	160	305	305	121	127	185	185	214	218	151	163	131	149	202	254	183	195
Aox-02458	97	115	140	160	152	156	269	325	115	124	185	189	190	202	151	159	131	146	214	242	177	187
Aox-02459	97	118	140	180	140	152	309	313	121	127	185	185	198	198	147	163	131	131	210	214	183	195
Aox-02460	118	130	124	140	140	144	309	309	121	142	165	185	198	198	139	151	131	131	210	214	179	183
Aox-02461	97	124	152	156	156	156	309	325	121	148	185	185	194	214	151	151	131	146	202	202	173	195
Aox-02462	94	97	156	156	152	156	285	285	130	148	185	185	202	202	147	151	131	131	214	214	183	187
Aox-02463	103	103	124	168	136	156	285	289	127	130	185	185	198	202	155	159	131	146	214	234	187	187
Aox-02464	94	97	156	168	156	160	285	285	124	130	185	185	202	202	147	151	131	146	214	214	177	183
Aox-02465	97	127	124	140	140	152	293	293	136	148	185	185	198	214	143	159	146	164	202	202	177	183
Aox-02466	103	118	164	180	132	156	305	305	112	127	185	185	210	210	143	147	131	131	230	298	179	183
Aox-02467	97	100	124	180	140	140	269	285	121	139	185	185	194	198	147	151	131	131	202	210	187	187
Aox-02468	97	133	124	180	140	156	269	269	136	136	185	185	198	214	147	163	131	131	202	210	183	187
Aox-02469	97	115	152	184	140	160	305	325	127	139	185	185	198	198	147	155	131	146	226	242	163	179
Aox-02470	97	97	140	160	140	140	309	321	133	136	185	185	198	214	143	163	146	146	250	298	179	189
Aox-02471	100	118	124	168	140	152	313	341	127	136	185	185	194	210	155	163	131	146	198	202	183	187
Aox-02472	112	115	140	168	160	160	305	305	127	139	185	185	214	214	151	155	146	149	202	214	187	205
Aox-02473	97	118	156	160	152	160	285	285	115	124	185	185	202	202	147	147	131	146	214	222	179	183
Aox-02474	118	118	152	168	140	156	269	269	121	136	185	185	198	210	147	163	131	146	210	230	179	187
Aox-02475	118	130	160	180	132	136	305	329	121	136	185	185	198	198	155	163	146	146	226	254	179	187
Aox-02478	118	118	124	168	144	156	309	329	136	142	185	185	198	198	147	147	131	146	214	226	183	187
Aox-02479	100	118	152	172	140	144	313	313	121	127	185	185	198	210	147	159	131	146	198	230	183	191
Aox-02480	97	97	168	194	152	152	309	313	124	136	185	185	198	210	143	143	131	131	198	226	163	183
Aox-02481	97	118	140	140	140	152	285	309	133	148	185	185	198	214	147	151	131	146	198	230	179	189
Aox-02482	97	118	152	156	140	156	269	285	121	136	185	185	198	202	139	163	131	146	202	242	189	191
Aox-02483	100	118	124	172	148	160	305	305	139	145	185	185	198	198	151	155	131	146	202	214	177	183
Aox-02484	97	115	124	184	136	140	305	305	127	139	185	185	202	214	147	159	131	131	214	226	177	187
Aox-02485	115	118	152	156	152	156	269	309	121	124	185	185	198	202	147	163	131	146	214	270	177	191
Aox-02486	103	118	140	164	140	140	269	309	127	142	185	185	198	202	143	147	131	131	214	222	187	195
Aox-02487	100	118	152	172	140	156	269	313	121	127	185	185	198	214	139	163	131	146	202	270	183	195
Aox-02488	112	133	124	172	132	160	305	317	121	127	185	185	194	214	163	163	131	149	202	214	183	205
Aox-02489	97	100	152	168	148	152	313	329	124	136	165	185	210	214	147	147	131	146	190	250	187	189
Aox-02490	97	100	140	152	144	152	285	313	115	121	185	185	198	214	147	151	131	146	198	202	183	183
Aox-02491	97	118	152	176	144	152	293	313	121	139	185	185	198	202	139	155	131	146	198	222	183	187
Aox-02492	97	100	140	160	140	144	313	321	130	136	185	185	198	198	143	147	131	146	202	238	177	195
Aox-02493	94	118	140	152	136	156	325	329	112	148	185	185	198	202	151	163	131	146	202	214	187	187
Aox-02494	97	100	124	156	140	152	309	341	139	145	185	185	198	202	147	151	146	164	198	202	179	183
Aox-02495	118	118	140	152	136	144	313	341	121	145	165	185	198	198	147	147	131	146	190	198	183	195
Aox-02496	97	97	140	194	144	148	285	341	136	139	185	185	202	210	163	167	131	131	198	222	179	187
Aox-02497	97	118	168	176	140	160	269	309	121	121	185	185	198	198	147	163	131	131	210	214	187	187
Aox-02498	97	118	140	152	144	148	313	341	124	148	185	185	198	198	147	171	131	146	210	270	183	187
Aox-02499	97	103	140	164	132	136	305	305	112	121	165	185	190	190	135	159	131	131	194	246	187	205
Aox-02500	97	103	140	172	140	156	313	333	127	136	185	185	198	210	135	159	131	131	202	270	183	195
Aox-02501	97	118	124	152	144	156	309	325	133	139	185	185	190	210	155	159	131	146	226	230	179	187
Aox-02502	100	118	152	152	144	148	285	313	124	124	185	185	198	198	139	147	131	146	198	238	191	191
Aox-02503	97	118	124	180	140	160	269	305	121	124	185	185	198	198	143	163	131	131	202	210	173	183
Aox-02504	97	118	176	180	152	160	313	345	121	121	185	185	198	198	147	147	131	131	210	214	183	187
Aox-02505	97	118	152	156	148	156	341	345	127	139	185	185	202	202	155	155	131	146	214	222	183	187
Aox-02506	97	118	124	160	132	136	269	329	112	127	185	185	202	222	159	163	131	146	214	214	187	201
Aox-02507	97	118	140	152	136	144	313	341	121	127	165	185	198	202	147	147	131	146	198	234	183	195
Aox-02508	97	100	124	168	148	164	317	325	124	127	185	185	214	218	155	155	131	146	186	238	187	195
Aox-02509	118	118	168	168	132	148	305	341	124	127	185	185	202	202	147	163	131	131	222	230	183	183
Aox-02510	97	103	180	184	140	140	269	325	121	127	185	185	202	210	151	163	131	131	198	214	177	187
Aox-02511	97	118	152	156	140	140	285	321	124	127	185	185	198	202	147	151	131	146	222	298	179	183
Aox-02512	115	118	124	156	152	156	309	313	127	130	185	189	198	202	163	163	131	146	198	198	177	183
Aox-02513	94	100	164	168	136	152	309	329	127	136	185	185	198	222	139	151	131	149	210	238	171	187
Aox-02514	100	115	140	156	152	160	333	345	124	130	185	185	198	214	155	163	131	131	202	230	163	179
Aox-02517	97	118	172	180	140	140	269	313	127	136	185	185	198	214	147	163	131	131	202	210	187	195
Aox-02518	97	97	124	156	140	144	269	269	124	142	185	185	198	202	131	131	146	149	210	242	179	187
Aox-02519	97	103	124	164	140	160	305	309	142	145	185	185	198	198	131	131	146	146	210	234	177	193
Aox-02520	97	97	124	180	140	140	269	309	124	142	185	185	202	202	151	163	131	146	238	242	187	205
Aox-02521	97	118	156	164	148	156	305	305	124	133	185	185	198	218	135	147	146	146	234	238	179	179
Aox-02522	97	97	124	160	132	132	305	317	127	142	185	185	198	202	147	155	125	146	230	250	189	193
Aox-02523	97	97	124	180	140	140	269	305	133	142	185	185	202	218	131	163	146	146	238	246	179	179
Aox-02524	118	118	180	180	140	160	269	313	142	142	185	185	198	202	159	163	131	146	198	234	179	183
Aox-02525	97	100	140	168	148	156	285	305	124	145	185	185	198	210	135	155	131	146	218	234	187	205
Aox-02526	118	118	164	168	140	148	309	341	145	145	185	185	198	218	131	135	131	146	218	238	179	193
Aox-02527	97	100	124	180	144	156	269	309	124	127	165	185	198	198	151	163	131	146	234	254	179	183
Aox-02528	100	127	168	180	140	148	309	341	124	145	185	185	198	198	147	159	131	131	214	218	179	179
Aox-02529	97	103	164	180	140	148	305	305	118	118	185	185	198	202	163	163	131	131	202	214	179	193
Aox-02530	100	118	152	180	140	140	269	305	118	142	165	185	198	198	147	163	125	149	194	234	173	179
Aox-02531	97	115	172	172	156	156	305	305	118	124	185	185	198	202	147	155	146	146	250	254	179	179
Aox-02532	97	127	124	156	140	160	269	309	142	145	185	185	202	218	131	131	131	146	198	238	179	183
Aox-02533	97	118	168	172	152	156	285	285	142	145	185	185	198	202	135	143	131	146	202	222	179	187
Aox-02534	118	118	180	180	140	140	305	313	118	124	185	185	198	202	131	131	146	149	218	226	177	187
Aox-02535	97	97	124	156	140	160	305	309	124	124	185	185	194	198	159	163	131	149	214	230	173	183
Aox-02536	118	118	124	152	140	148	305	313	118	133	185	185	198	202	147	163	146	149	194	242	173	187
Aox-02537	97	118	124	180	156	160	269	289	115	142	165	185	198	206	159	163	149	149	214	218	171	179
Aox-02538	97	100	124	180	140	160	313	313	118	145	165	185	198	218	151	163	146	146	214	238	179	179
Aox-02539	97	97	172	172	148	160	305	305	124	133	185	185	198	210	155	155	131	146	234	250	187	205
Aox-02657	97	118	180	180	140	156	269	305	124	124	185	185	198	198	135	163	146	146	214	226	173	179
Aox-02658	118	118	124	184	140	160	269	313	127	133	185	185	198	202	147	163	125	146	194	242	173	179
Aox-02659	97	100	156	164	140	144	269	313	142	142	165	185	198	202	131	151	125	149	214	254	179	179
Aox-02660	100	118	152	168	148	152	289	305	118	136	165	185	198	198	147	151	125	131	194	198	173	193
Aox-02661	97	97	164	180	140	160	313	313	127	145	165	185	198	218	155	163	146	146	214	242	183	193
Aox-02662	100	118	184	184	144	144	269	309	121	127	185	185	202	226	135	147	131	131	202	226	183	197
Aox-02663	97	97	156	180	140	140	313	313	142	142	165	185	202	218	147	163	125	131	238	254	179	179
Aox-02664	97	97	124	160	156	160	269	313	124	139	185	185	198	198	147	163	131	131	214	254	171	183
Aox-02665	97	118	152	180	140	160	305	305	124	127	185	185	198	198	135	147	125	146	194	226	179	197
Aox-02666	97	97	124	164	140	152	305	305	133	136	165	185	210	214	147	163	131	146	210	234	173	183
Aox-02667	97	100	180	184	140	156	269	313	124	142	165	185	198	218	135	151	125	146	226	238	179	179
Aox-02668	97	97	180	180	140	160	313	313	118	139	185	185	198	198	131	163	146	149	214	230	179	187
Aox-02669	115	118	124	164	140	156	289	305	118	142	185	185	198	206	155	163	146	149	202	218	179	183
Aox-02670	97	97	152	180	156	160	305	305	124	127	185	185	198	198	131	147	125	146	194	226	179	197
Aox-02671	97	103	124	164	148	160	305	313	118	133	185	185	198	202	163	163	131	131	202	234	187	193
Aox-02672	118	118	180	184	160	160	305	313	127	133	185	185	198	198	147	163	125	131	194	234	179	197
